# Supplementary material for: Cytotoxic Minor Piericidin Derivatives from the Actinomycete Strain Streptomyces psammoticus SCSIO NS126
Source: Mar Drugs. 2021 Jul 28;19(8):428. doi: 10.3390/md19080428 (PMC8398042; doi:10.3390/md19080428)
Supplement: Supplementary file 1 [file marinedrugs-19-00428-s001.zip]

Archive with 1 entries (1 files):
- marinedrugs-1300553-supplementary.pdf
